# Supplementary material for: Intervening Effects and Molecular Mechanism of Quercitrin on PCV2-Induced Histone Acetylation, Oxidative Stress and Inflammatory Response in 3D4/2 Cells
Source: Antioxidants (Basel). 2022 May 11;11(5):941. doi: 10.3390/antiox11050941 (PMC9137775; doi:10.3390/antiox11050941)
Supplement: Supplementary file 1 [file antioxidants-11-00941-s001.zip]

Archive with 1 entries (1 files):
- antioxidants-1671903-supplementary.pdf
